# Supplementary material for: Decline of Lung Function in Knee and Spine Osteoarthritis in the Korean Population: Cross-Sectional Analysis of Data from the Korea National Health and Nutrition Examination Survey
Source: Healthcare (Basel). 2022 Apr 15;10(4):736. doi: 10.3390/healthcare10040736 (PMC9027391; doi:10.3390/healthcare10040736)
Supplement: Supplementary file 1 [file healthcare-10-00736-s001.zip]

Archive with 1 entries (1 files):
- healthcare-1655875-supplementary.pdf
